# Supplementary material for: Polyvinyl Alcohol Polymer Functionalized Graphene Oxide Decorated with Gadolinium Oxide for Sequestration of Radionuclides from Aqueous Medium: Characterization, Mechanism, and Environmental Feasibility Studies
Source: Polymers (Basel). 2021 Nov 6;13(21):3835. doi: 10.3390/polym13213835 (PMC8587516; doi:10.3390/polym13213835)
Supplement: Supplementary file 1 [file polymers-13-03835-s001.zip]

Archive with 1 entries (1 files):
- polymers-1444729-supplementary.pdf
